# Supplementary material for: A pilot study on searching for peri-nuclear NeuN-positive cells
Source: PeerJ. 2020 Jan 7;8:e8254. doi: 10.7717/peerj.8254 (PMC6953339; doi:10.7717/peerj.8254)
Supplement: Figure S1 — Relative abundance was calculated based on original FPKM values. Values in Row 1-23 are original FPKM. Values in Row 26–48 are relative abundance calculated by Organ/Brain. Values in Row 51-71 are means (left) and SD (right) of every concerned genes. There are also to figures made based on the data of Row 51–71. [file peerj-08-8254-s001.xls]

## Sheet: 相对计算
ID	Gene	Product	stomach1	stomach2	stomach3	kidney1	kidney2	kidney3	brain1	brain2	brain3	duodenum1	duodenum2	duodenum3	lung1	lung2	lung3	liver1	liver2	liver3	heart1	heart2	heart3	ileum1	ileum2	ileum3
ENSRNOG00000013141	Eno2	enolase 2%2C gamma%2C neuronal [Source:RGD Symbol;Acc:2554]	3.69	3.41	4.54	1.29	1.58	1.93	299.7	316.92	427.56	1.46	1.29	2.83	2.29	2.44	2.65	0.1	0.13	0.22	3.64	1.25	1.74	2.53	2.8	4.04
ENSRNOG00000003386	Rbfox3	RNA binding protein%2C fox-1 homolog (C. elegans) 3 [Source:RGD Symbol;Acc:1560070]	0.76	0.32	2.34	0.18	0.23	0.12	111.34	57.68	223.29	0.17	0.13	0	0.1	0.13	0.24	0	0	0.07	0.53	0.29	0.27	0.15	0.21	0.31
ENSRNOG00000011841	Map2	microtubule-associated protein 2 [Source:RGD Symbol;Acc:3044]	0.47	1.45	1.34	2.41	1.6	2.52	160.28	131.75	98.08	0.56	0.34	0.77	7.26	7.54	6.69	0.16	0.39	0.28	0.68	0.28	0.07	0.31	0.34	0.38
ENSRNOG00000017209	Tubb3	tubulin%2C beta 3 class III [Source:RGD Symbol;Acc:628595]	3.93	2.63	5.07	0.22	0.18	0.74	408.79	455.41	180.7	2.25	2.64	3.95	0.4	0.66	0.67	0.18	0.28	0.35	4.21	1.16	1.28	5.13	5.2	6.32
ENSRNOG00000047712	Dcx	doublecortin [Source:RGD Symbol;Acc:620670]	0.06	0.06	0.12	0.03	0	0.07	3.25	8.44	1.14	0.03	0.02	0.03	0.02	0.06	0.03	0.01	0.03	0.03	0.2	0.01	0.01	0.06	0.07	0.05
ENSRNOG00000008015	Fos	FBJ osteosarcoma oncogene [Source:RGD Symbol;Acc:2626]	2.18	2.64	15.49	9.77	18.59	35.76	32.74	13.75	12.56	36.57	73.31	20.45	14.13	9.13	5.7	0.26	0.06	0.78	6.89	1.73	10.11	100.77	141.11	62.02
ENSRNOG00000025012	Chat	choline O-acetyltransferase [Source:RGD Symbol;Acc:1304627]	0.03	0.03	0.13	0	0	0	0.77	4.2	0.23	0.32	0.15	0.41	0.07	0.02	0.09	0	0	0	0.2	0	0	0.35	0.55	0.47
ENSRNOG00000020410	Th	tyrosine hydroxylase [Source:RGD Symbol;Acc:3853]	0.06	0	0.06	0.07	0	0	1.56	3.02	2.29	0	0	0.13	0	0.04	0.05	0	0	0	0.04	0	0.04	0.05	0	0.14
ENSRNOG00000031890	Ncam1	neural cell adhesion molecule 1 [Source:RGD Symbol;Acc:67378]	3.53	4.09	5.26	2.08	2.31	1.93	67.63	46.57	54.07	0.97	1.23	1.56	1.2	1.35	1.85	0.2	0.18	0.14	15.23	1.63	2.52	2.21	2.39	2.09
ENSRNOG00000002126	Ncam2	neural cell adhesion molecule 2 [Source:RGD Symbol;Acc:1303131]	0.35	0.46	0.24	0	0	0	10.11	7.93	4.89	0.22	0.14	0.27	0	0	0.03	0.02	0	0.06	0.17	0.03	0	0.24	0.21	0.38
ENSRNOG00000005609	Neurod1	neuronal differentiation 1 [Source:RGD Symbol;Acc:3165]	0.53	0.46	1.49	0.07	0	0	5.92	2	224.55	0.51	0.62	0.87	0	0.04	0	0	0	0.13	0	0.04	0.04	0.51	0.95	0.97
ENSRNOG00000005133	Mapt	microtubule-associated protein tau [Source:RGD Symbol;Acc:69329]	0.52	1.14	1.87	47.98	49.35	54.58	175.22	117.49	162.62	1.53	2.05	2.69	44.86	39.9	45.2	0.47	0.94	1.86	25.01	18.98	22.1	2.45	2.57	3.24
ENSRNOG00000007456	Calb1	calbindin 1 [Source:RGD Symbol;Acc:69340]	3.31	1.46	0.34	301.73	204.33	280.33	71.98	87.54	454.05	0.36	0.28	0.7	0.08	0.18	0.1	0	0	0	0.12	0	0	0.74	0.9	0.77
ENSRNOG00000016977	Calb2	calbindin 2 [Source:RGD Symbol;Acc:620981]	0.76	0.64	0.27	0	0	0	30.61	54.56	376.13	2.87	2.92	5.16	0.05	0.11	0	0	0	0	0.05	0	0.1	9.34	9.49	9.22
ENSRNOG00000008716	Nefh	neurofilament%2C heavy polypeptide [Source:RGD Symbol;Acc:3159]	0.22	0.2	0.52	0.22	0.08	0.36	59.81	26.72	80.02	0.5	0.2	0.17	0.02	0.07	0.1	0.02	0	0.02	0.16	0.02	0	0.35	0.36	0.26
ENSRNOG00000013658	Nefl	neurofilament%2C light polypeptide [Source:RGD Symbol;Acc:621458]	1.17	1.41	2.17	0.04	0.22	0.05	249.95	183.89	133.75	1.61	1.36	2.29	0	0.15	0.14	0	0	0.03	1.67	0.06	0.06	3.24	3.46	3.67
ENSRNOG00000013916	Nefm	neurofilament%2C medium polypeptide [Source:RGD Symbol;Acc:3160]	0.48	0.48	0.42	2	3.69	2.04	119.95	55.07	102.35	0.79	0.32	0.74	0.04	0.02	0	0.05	0.03	0.06	0.79	0	0.02	1.25	1.23	1.39
ENSRNOG00000002919	Gfap	glial fibrillary acidic protein [Source:RGD Symbol;Acc:2679]	0.31	0.44	0.84	0.05	0	0.06	214.49	176.18	255.41	1.78	0.77	0.82	0.25	0.44	0.21	0.72	0.77	0.51	0.72	0.1	0.22	1.37	1.02	1.83
ENSRNOG00000001295	S100b	S100 calcium binding protein B [Source:RGD Symbol;Acc:3615]	25.57	6.93	17.35	10.04	13.98	15.32	1119.12	1186.22	1461.2	3.67	1.83	3.56	3.81	8.45	4.48	2.39	0.34	0.7	13.02	0.89	1.82	5.82	4.98	38.31
ENSRNOG00000018087	Vim	vimentin [Source:RGD Symbol;Acc:621646]	122.26	107.9	217.37	62.54	66.09	71.48	90.47	72.09	77.22	59.35	53.9	72.97	774.06	728.14	707.27	37.2	23.93	23.93	379.05	250.18	204.86	203.44	157.42	335.37
ENSRNOG00000017496	Cnp	2'%2C3'-cyclic nucleotide 3' phosphodiesterase [Source:RGD Symbol;Acc:2368]	9.41	9.17	10.92	4.57	5.02	4.23	437.1	411.74	339.65	8.56	7.26	17.31	34.57	59.86	36.68	5.47	4.95	5.24	23.24	10.29	12.38	15.18	18.83	15.08
ENSRNOG00000018681	Nes	nestin [Source:RGD Symbol;Acc:3162]	0.9	0.91	1.15	6.57	5.31	6.24	1.15	1.23	1	0.5	0.62	0.54	8.83	10.42	9.22	0.17	0.12	0.23	3.36	3.67	2.57	0.57	0.62	0.94
ID	Gene	Product	stomach1	stomach2	stomach3	kidney1	kidney2	kidney3	brain1	brain2	brain3	duodenum1	duodenum2	duodenum3	lung1	lung2	lung3	liver1	liver2	liver3	heart1	heart2	heart3	ileum1	ileum2	ileum3
ENSRNOG00000013141	Eno2	enolase 2%2C gamma%2C neuronal [Source:RGD Symbol;Acc:2554]	0.0123123	0.0107598	0.0106184	0.0043043	0.00498549	0.00451399	1	1	1	0.00487154	0.00407043	0.00661895	0.00764097	0.0076991	0.00619796	0.000333667	0.000410198	0.000514548	0.0121455	0.00394421	0.0040696	0.00844178	0.00883504	0.00944897
ENSRNOG00000003386	Rbfox3	RNA binding protein%2C fox-1 homolog (C. elegans) 3 [Source:RGD Symbol;Acc:1560070]	0.00682594	0.00554785	0.0104796	0.00161667	0.00398752	0.000537418	1	1	1	0.00152685	0.00225381	0	0.00089815	0.00225381	0.00107484	0	0	0.000313494	0.00476019	0.00502774	0.00120919	0.00134722	0.00364078	0.00138833
ENSRNOG00000011841	Map2	microtubule-associated protein 2 [Source:RGD Symbol;Acc:3044]	0.00293237	0.0110057	0.0136623	0.0150362	0.0121442	0.0256933	1	1	1	0.00349389	0.00258065	0.00785073	0.0452957	0.0572296	0.0682096	0.000998253	0.00296015	0.00285481	0.00424258	0.00212524	0.000713703	0.00193412	0.00258065	0.00387439
ENSRNOG00000017209	Tubb3	tubulin%2C beta 3 class III [Source:RGD Symbol;Acc:628595]	0.00961374	0.00577502	0.0280576	0.000538174	0.000395248	0.00409519	1	1	1	0.00550405	0.00579697	0.0218594	0.000978498	0.00144924	0.0037078	0.000440324	0.000614831	0.00193691	0.0102987	0.00254716	0.00708356	0.0125492	0.0114183	0.0349751
ENSRNOG00000047712	Dcx	doublecortin [Source:RGD Symbol;Acc:620670]	0.0184615	0.007109	0.105263	0.00923077	0	0.0614035	1	1	1	0.00923077	0.00236967	0.0263158	0.00615385	0.007109	0.0263158	0.00307692	0.0035545	0.0263158	0.0615385	0.00118483	0.00877193	0.0184615	0.00829384	0.0438596
ENSRNOG00000008015	Fos	FBJ osteosarcoma oncogene [Source:RGD Symbol;Acc:2626]	0.0665852	0.192	1.23328	0.298412	1.352	2.84713	1	1	1	1.11698	5.33164	1.62818	0.431582	0.664	0.453822	0.00794136	0.00436364	0.0621019	0.210446	0.125818	0.804936	3.07789	10.2625	4.9379
ENSRNOG00000025012	Chat	choline O-acetyltransferase [Source:RGD Symbol;Acc:1304627]	0.038961	0.00714286	0.565217	0	0	0	1	1	1	0.415584	0.0357143	1.78261	0.0909091	0.0047619	0.391304	0	0	0	0.25974	0	0	0.454545	0.130952	2.04348
ENSRNOG00000020410	Th	tyrosine hydroxylase [Source:RGD Symbol;Acc:3853]	0.0384615	0	0.0262009	0.0448718	0	0	1	1	1	0	0	0.0567686	0	0.013245	0.0218341	0	0	0	0.025641	0	0.0174672	0.0320513	0	0.0611354
ENSRNOG00000031890	Ncam1	neural cell adhesion molecule 1 [Source:RGD Symbol;Acc:67378]	0.0521958	0.0878248	0.0972813	0.0307556	0.0496027	0.0356945	1	1	1	0.0143427	0.0264119	0.0288515	0.0177436	0.0289886	0.0342149	0.00295727	0.00386515	0.00258924	0.225196	0.0350011	0.0466063	0.0326778	0.0513206	0.0386536
ENSRNOG00000002126	Ncam2	neural cell adhesion molecule 2 [Source:RGD Symbol;Acc:1303131]	0.0346192	0.0580076	0.0490798	0	0	0	1	1	1	0.0217606	0.0176545	0.0552147	0	0	0.00613497	0.00197824	0	0.0122699	0.016815	0.0037831	0	0.0237389	0.0264817	0.0777096
ENSRNOG00000005609	Neurod1	neuronal differentiation 1 [Source:RGD Symbol;Acc:3165]	0.089527	0.23	0.00663549	0.0118243	0	0	1	1	1	0.0861486	0.31	0.00387442	0	0.02	0	0	0	0.000578936	0	0.02	0.000178134	0.0861486	0.475	0.00431975
ENSRNOG00000005133	Mapt	microtubule-associated protein tau [Source:RGD Symbol;Acc:69329]	0.0029677	0.00970295	0.0114992	0.273827	0.420036	0.335629	1	1	1	0.00873188	0.0174483	0.0165416	0.256021	0.339603	0.277949	0.00268234	0.00800068	0.0114377	0.142735	0.161546	0.1359	0.0139824	0.0218742	0.0199237
ENSRNOG00000007456	Calb1	calbindin 1 [Source:RGD Symbol;Acc:69340]	0.045985	0.0166781	0.000748816	4.19186	2.33413	0.617399	1	1	1	0.00500139	0.00319854	0.00154168	0.00111142	0.0020562	0.00022024	0	0	0	0.00166713	0	0	0.0102806	0.010281	0.00169585
ENSRNOG00000016977	Calb2	calbindin 2 [Source:RGD Symbol;Acc:620981]	0.0248285	0.0117302	0.000717837	0	0	0	1	1	1	0.0937602	0.0535191	0.0137187	0.00163345	0.00201613	0	0	0	0	0.00163345	0	0.000265866	0.305129	0.173937	0.0245128
ENSRNOG00000008716	Nefh	neurofilament%2C heavy polypeptide [Source:RGD Symbol;Acc:3159]	0.00367831	0.00748503	0.00649838	0.00367831	0.00299401	0.00449888	1	1	1	0.00835981	0.00748503	0.00212447	0.000334392	0.00261976	0.00124969	0.000334392	0	0.000249938	0.00267514	0.000748503	0	0.00585186	0.0134731	0.00324919
ENSRNOG00000013658	Nefl	neurofilament%2C light polypeptide [Source:RGD Symbol;Acc:621458]	0.00468094	0.00766763	0.0162243	0.000160032	0.00119637	0.000373832	1	1	1	0.00644129	0.00739573	0.0171215	0	0.000815705	0.00104673	0	0	0.000224299	0.00668134	0.000326282	0.000448598	0.0129626	0.0188156	0.0274393
ENSRNOG00000013916	Nefm	neurofilament%2C medium polypeptide [Source:RGD Symbol;Acc:3160]	0.00400167	0.00871618	0.00410357	0.0166736	0.0670056	0.0199316	1	1	1	0.00658608	0.00581079	0.00723009	0.000333472	0.000363174	0	0.00041684	0.000544761	0.000586224	0.00658608	0	0.000195408	0.010421	0.0223352	0.0135809
ENSRNOG00000002919	Gfap	glial fibrillary acidic protein [Source:RGD Symbol;Acc:2679]	0.00144529	0.00249745	0.00328883	0.000233111	0	0.000234916	1	1	1	0.00829876	0.00437053	0.00321052	0.00116556	0.00249745	0.000822207	0.0033568	0.00437053	0.00199679	0.0033568	0.000567601	0.00086136	0.00638724	0.00578953	0.00716495
ENSRNOG00000001295	S100b	S100 calcium binding protein B [Source:RGD Symbol;Acc:3615]	0.0228483	0.00584209	0.0118738	0.00897133	0.0117853	0.0104845	1	1	1	0.00327936	0.00154272	0.00243635	0.00340446	0.00712347	0.00306597	0.00213561	0.000286625	0.000479058	0.0116341	0.000750282	0.00124555	0.00520051	0.00419821	0.0262182
ENSRNOG00000018087	Vim	vimentin [Source:RGD Symbol;Acc:621646]	1.35139	1.49674	2.81494	0.691279	0.916771	0.925667	1	1	1	0.656019	0.747677	0.944962	8.55599	10.1004	9.15916	0.411186	0.331946	0.309894	4.18979	3.47038	2.65294	2.2487	2.18366	4.34305
ENSRNOG00000017496	Cnp	2'%2C3'-cyclic nucleotide 3' phosphodiesterase [Source:RGD Symbol;Acc:2368]	0.0215283	0.0222713	0.0321507	0.0104553	0.0121922	0.012454	1	1	1	0.0195836	0.0176325	0.0509642	0.0790895	0.145383	0.107994	0.0125143	0.0120221	0.0154276	0.0531686	0.0249915	0.0364493	0.0347289	0.0457327	0.0443986
ENSRNOG00000018681	Nes	nestin [Source:RGD Symbol;Acc:3162]	0.782609	0.739837	1.15	5.71304	4.31707	6.24	1	1	1	0.434783	0.504065	0.54	7.67826	8.47154	9.22	0.147826	0.097561	0.23	2.92174	2.98374	2.57	0.495652	0.504065	0.94
		mean										SD
			stomach	kidney	brain	duodenum	lung	liver	heart	ileum		stomach	kidney	brain	duodenum	lung	liver	heart	ileum
ENSRNOG00000013141	Eno2	enolase 2%2C gamma%2C neuronal [Source:RGD Symbol;Acc:2554]	0.0112302	0.00460126	1	0.00518697	0.00717935	0.000419471	0.00671977	0.00890859		0.000939824	0.000348876	0	0.00130322	0.000850402	9.07962e-05	0.00469922	0.000507608
ENSRNOG00000003386	Rbfox3	RNA binding protein%2C fox-1 homolog (C. elegans) 3 [Source:RGD Symbol;Acc:1560070]	0.00761781	0.0020472	1	0.00126022	0.00140893	0.000104498	0.00366571	0.00212544		0.00255948	0.00176488	0	0.00115032	0.000737002	0.000180996	0.00213161	0.00131248
ENSRNOG00000011841	Map2	microtubule-associated protein 2 [Source:RGD Symbol;Acc:3044]	0.00920013	0.0176246	1	0.00464175	0.0569117	0.00227107	0.00236051	0.00279638		0.0055882	0.00713578	0	0.00281632	0.0114603	0.00110355	0.00177616	0.000987963
ENSRNOG00000017209	Tubb3	tubulin%2C beta 3 class III [Source:RGD Symbol;Acc:628595]	0.0144821	0.0016762	1	0.0110535	0.00204518	0.000997355	0.00664314	0.0196475		0.0119123	0.00209612	0	0.00935937	0.00145898	0.000818345	0.00389449	0.0132861
ENSRNOG00000047712	Dcx	doublecortin [Source:RGD Symbol;Acc:620670]	0.0436112	0.0235448	1	0.0126387	0.0131929	0.0109824	0.0238317	0.0235383		0.053693	0.0331099	0	0.0123315	0.0113748	0.0132812	0.0328746	0.0183184
ENSRNOG00000008015	Fos	FBJ osteosarcoma oncogene [Source:RGD Symbol;Acc:2626]	0.497288	1.49918	1	2.69227	0.516468	0.0248023	0.3804	6.09278		0.640465	1.28072	0	2.30001	0.128249	0.0323519	0.370086	3.72896
ENSRNOG00000025012	Chat	choline O-acetyltransferase [Source:RGD Symbol;Acc:1304627]	0.203774	0	1	0.744636	0.162325	0	0.0865801	0.876325		0.313423	0	0	0.918758	0.202926	0	0.149961	1.02365
ENSRNOG00000020410	Th	tyrosine hydroxylase [Source:RGD Symbol;Acc:3853]	0.0215541	0.0149573	1	0.0189229	0.011693	0	0.0143694	0.0310622		0.0196473	0.0259067	0	0.0327753	0.0109995	0	0.0130982	0.0305797
ENSRNOG00000031890	Ncam1	neural cell adhesion molecule 1 [Source:RGD Symbol;Acc:67378]	0.0791006	0.0386843	1	0.023202	0.0269824	0.00313722	0.102268	0.040884		0.0237752	0.00977282	0	0.00776873	0.00841693	0.000656715	0.106617	0.00951942
ENSRNOG00000002126	Ncam2	neural cell adhesion molecule 2 [Source:RGD Symbol;Acc:1303131]	0.0472355	0	1	0.0315433	0.00204499	0.00474939	0.00686605	0.0426434		0.0118028	0	0	0.0206026	0.00354203	0.00658766	0.00882127	0.0303992
ENSRNOG00000005609	Neurod1	neuronal differentiation 1 [Source:RGD Symbol;Acc:3165]	0.108721	0.00394144	1	0.133341	0.00666667	0.000192979	0.00672604	0.188489		0.112912	0.00682678	0	0.158425	0.011547	0.000334249	0.0114959	0.251476
ENSRNOG00000005133	Mapt	microtubule-associated protein tau [Source:RGD Symbol;Acc:69329]	0.00805662	0.343164	1	0.0142406	0.291191	0.00737358	0.146727	0.0185935		0.00449772	0.0733949	0	0.00479218	0.0433362	0.00441124	0.0132808	0.00411063
ENSRNOG00000007456	Calb1	calbindin 1 [Source:RGD Symbol;Acc:69340]	0.0211373	2.38113	1	0.0032472	0.00112929	0	0.00055571	0.00741917		0.0229454	1.78769	0	0.00173037	0.000918112	0	0.000962518	0.00495654
ENSRNOG00000016977	Calb2	calbindin 2 [Source:RGD Symbol;Acc:620981]	0.0124255	0	1	0.053666	0.00121653	0	0.000633106	0.16786		0.0120704	0	0	0.040021	0.00107078	0	0.000876465	0.140407
ENSRNOG00000008716	Nefh	neurofilament%2C heavy polypeptide [Source:RGD Symbol;Acc:3159]	0.00588724	0.00372373	1	0.00598977	0.00140128	0.000194777	0.00114121	0.0075247		0.00197557	0.000753459	0	0.0033759	0.0011502	0.000173887	0.00138013	0.00531325
ENSRNOG00000013658	Nefl	neurofilament%2C light polypeptide [Source:RGD Symbol;Acc:621458]	0.00952429	0.000576744	1	0.0103195	0.000620811	7.47664e-05	0.00248541	0.0197391		0.00599147	0.000547154	0	0.00591	0.000549907	0.000129499	0.0036343	0.00728238
ENSRNOG00000013916	Nefm	neurofilament%2C medium polypeptide [Source:RGD Symbol;Acc:3160]	0.00560714	0.034537	1	0.00654232	0.000232215	0.000515942	0.0022605	0.0154457		0.00269299	0.0281658	0	0.000710664	0.000201652	8.82927e-05	0.00374734	0.00617214
ENSRNOG00000002919	Gfap	glial fibrillary acidic protein [Source:RGD Symbol;Acc:2679]	0.00241052	0.000156009	1	0.00529327	0.00149507	0.00324137	0.00159525	0.00644724		0.000924839	0.000135111	0	0.00266667	0.000884896	0.00119107	0.0015326	0.000689669
ENSRNOG00000001295	S100b	S100 calcium binding protein B [Source:RGD Symbol;Acc:3615]	0.0135214	0.0104137	1	0.00241948	0.0045313	0.000967097	0.00454333	0.0118723		0.008622	0.00140834	0	0.000868446	0.00225125	0.00101652	0.00614582	0.012434
ENSRNOG00000018087	Vim	vimentin [Source:RGD Symbol;Acc:621646]	1.88769	0.844572	1	0.782886	9.27186	0.351009	3.4377	2.92514		0.806307	0.13283	0	0.147655	0.778366	0.0532688	0.768945	1.22838
ENSRNOG00000017496	Cnp	2'%2C3'-cyclic nucleotide 3' phosphodiesterase [Source:RGD Symbol;Acc:2368]	0.0253168	0.0117005	1	0.0293934	0.110822	0.0133214	0.0382031	0.0416201		0.00593004	0.0010863	0	0.0187063	0.0332372	0.00184062	0.0141702	0.00600512
			stomach	kidney	brain	duodenum	lung	liver	heart	ileum		stomach	kidney	brain	duodenum	lung	liver	heart	ileum
for figure
	mean										SD
		brain	heart	liver	lung	kidney	stomach	duodenum	ileum			brain	heart	liver	lung	kidney	stomach	duodenum	ileum
1	Eno2	1	0.00634948	0.00043096	0.00706775	0.00459691	0.0111475	0.00534391	0.00897355			0	0.00362701	0.000179423	0.000519541	0.000920727	0.00169072	0.00242583	0.00231355
2	Rbfox3	1	0.00277842	0.00017843	0.00119803	0.00135097	0.0087176	0.000764701	0.00170783			0	0.0011064	0.00030905	0.00056367	0.000421165	0.00812313	0.000679681	0.000618101
3	Map2	1	0.00264028	0.00212761	0.055087	0.0167389	0.00835662	0.00428084	0.00264028			0	0.00238312	0.000884645	0.00333111	0.00386374	0.00412863	0.00165353	0.000270069
4	Tubb3	1	0.00636425	0.000775194	0.00165566	0.00109101	0.0111303	0.00846014	0.0159345			0	0.00495929	0.000245306	0.000439505	0.000896957	0.00350524	0.00255677	0.00191719
5	Dcx	1	0.0171473	0.00545596	0.00857366	0.00779423	0.0187062	0.00623539	0.0140296			0	0.02565	0.0027	0.0048675	0.00821173	0.0081	0.00135	0.00233827
6	Chat	1	0.0384615	0	0.0346154	0	0.0365385	0.169231	0.263462			0	0.0666173	0	0.0208013	0	0.0333087	0.0761742	0.0580756
7	Th	1	0.0116448	0	0.0131004	0.0101892	0.0174672	0.0189229	0.0276565			0	0.0100847	0	0.0115535	0.0176483	0.0151271	0.0327753	0.0309808
8	Ncam1	1	0.115172	0.00309027	0.0261485	0.0375587	0.0765437	0.022345	0.0397575			0	0.13564	0.000544669	0.0060678	0.00341234	0.015738	0.00527173	0.00269204
9	Ncam2	1	0.0087222	0.00348888	0.00130833	0	0.0457915	0.0274749	0.0361971			0	0.0118715	0.00399701	0.00226609	0	0.0143916	0.00857929	0.0118715
10	Neurod1	1	0.00034413	0.000559212	0.000172065	0.000301114	0.010668	0.00860326	0.010453			0	0.000298026	0.000968583	0.000298026	0.000521545	0.00742714	0.00238071	0.00335527
11	Mapt	1	0.145147	0.0071816	0.285419	0.333626	0.00775262	0.0137702	0.0181407			0	0.0198687	0.0046584	0.0195464	0.0229485	0.00445224	0.00382821	0.00280488
12	Calb1	1	0.000195577	0	0.00058673	1.28166	0.00832831	0.00218394	0.00392783			0	0.000338749	0	0.000258724	0.250275	0.00733353	0.00109039	0.00041584
13	Calb2	1	0.000325168	0	0.000346846	0	0.0036202	0.0237373	0.0608064			0	0.000325168	0	0.000358177	0	0.00166101	0.00850599	0.000879758
14	Nefh	1	0.00108076	0.000240168	0.0011408	0.00396277	0.00564395	0.00522366	0.00582408			0	0.0015703	0.000207992	0.000727971	0.00252177	0.0032289	0.00328699	0.000992057
15	Nefl	1	0.00315368	5.28551e-05	0.000510932	0.000546169	0.00836872	0.00926725	0.0182702			0	0.00491306	9.15476e-05	0.000443269	0.000534681	0.00275928	0.00254382	0.00113649
16	Nefm	1	0.00292029	0.000504741	0.000216318	0.0278689	0.0049753	0.00666979	0.0139525			0	0.00487195	0.000165215	0.000216318	0.0104306	0.000374673	0.00279195	0.000942906
17	Gfap	1	0.00160971	0.00309559	0.00139302	0.000170258	0.002461	0.00521607	0.0065317			0	0.00152691	0.000640608	0.000570589	0.000149264	0.00128262	0.0026432	0.00188634
18	S100b	1	0.00417625	0.00091065	0.0044444	0.0104446	0.013235	0.00240539	0.0130385			0	0.00537694	0.000871792	0.00199756	0.00218605	0.00744047	0.000822004	0.0151374
19	Vim	1	3.47856	0.354742	9.21457	0.834557	1.86642	0.776629	2.90362			0	1.1307	0.0958558	0.427504	0.0563197	0.744333	0.122892	1.15564
20	Cnp	1	0.0386288	0.0131764	0.110316	0.0116282	0.0248214	0.0278757	0.0413045			0	0.0175492	0.00065775	0.0354192	0.00100028	0.00239472	0.013797	0.00539369
