# Supplementary material for: A pilot study on searching for peri-nuclear NeuN-positive cells
Source: PeerJ. 2020 Jan 7;8:e8254. doi: 10.7717/peerj.8254 (PMC6953339; doi:10.7717/peerj.8254)
Supplement: Figure S2 — Original photos of Western blotting for NeuN (Raw data for Figure 2A. pdf). Semi-quantitative analysis of original Figure 2A (Raw data for Figure 2B.xls). Original photos of Western blotting for beta-actin (Raw data for Figure 2C.pdf). β-actin and Gapdh expressed in different organs at mRNA level (Raw data for Figure 2D.xls). Lambs expressed in different organs at mRNA level (Raw data for Figure 2E.xls) [file peerj-08-8254-s002.zip]

Archive with 5 entries (5 files):
- Raw data for Figure 2B.xls
- Raw data for Figure 2E.xls
- Raw data Figure 2D.xls
- Raw data Figure 2C.pdf
- Raw data for Figure 2A.pdf
