# Supplementary material for: A pilot study on searching for peri-nuclear NeuN-positive cells
Source: PeerJ. 2020 Jan 7;8:e8254. doi: 10.7717/peerj.8254 (PMC6953339; doi:10.7717/peerj.8254)
Supplement: Figure S2 — Original photos of Western blotting for NeuN (Raw data for Figure 2A. pdf). Semi-quantitative analysis of original Figure 2A (Raw data for Figure 2B.xls). Original photos of Western blotting for beta-actin (Raw data for Figure 2C.pdf). β-actin and Gapdh expressed in different organs at mRNA level (Raw data for Figure 2D.xls). Lambs expressed in different organs at mRNA level (Raw data for Figure 2E.xls) [file peerj-08-8254-s002.zip › Raw data for Figure 2B.xls]

## Sheet: data
Gel name : 20180629Weigang Duan (Raw 1-D Image)
Index	Name	Volume	Adj. Vol.	% Adj. Vol.	Concentration	Density	Mean Background
		INT*mm2	INT*mm2			INT/mm2	INT
1	U1	55655.7	55655.7	5.76517	N/A	2098.47	0
2	U2	21929.3	21929.3	2.27157	N/A	826.831	0
3	U3	26474.4	26474.4	2.74238	N/A	998.201	0
4	U4	34014.3	34014.3	3.52342	N/A	1282.49	0
5	U5	34312.1	34312.1	3.55426	N/A	1293.72	0
6	U6	32911.5	32911.5	3.40918	N/A	1240.91	0
7	U7	22549.4	22549.4	2.33581	N/A	850.214	0
8	U8	19580.6	19580.6	2.02829	N/A	876.602	0
9	U9	56890.1	56890.1	5.89303	N/A	2038.77	0
10	U10	21135.4	21135.4	2.18933	N/A	894.958	0
11	U11	26558.5	26558.5	2.7511	N/A	1124.6	0
12	U12	31507	31507	3.26369	N/A	1334.14	0
13	U13	31895.8	31895.8	3.30397	N/A	1350.6	0
14	U14	30590.7	30590.7	3.16878	N/A	1295.34	0
15	U15	23561.7	23561.7	2.44067	N/A	997.7	0
16	U16	24975.2	24975.2	2.58709	N/A	1057.55	0
17	U17	61394.5	61394.5	6.35963	N/A	2167.46	0
18	U18	23551.6	23551.6	2.43962	N/A	831.461	0
19	U19	25718.8	25718.8	2.66411	N/A	907.971	0
20	U20	32898.3	32898.3	3.40782	N/A	1161.44	0
21	U21	33307.9	33307.9	3.45025	N/A	1175.9	0
22	U22	26201.1	26201.1	2.71407	N/A	924.999	0
23	U23	21736.3	21736.3	2.25158	N/A	767.375	0
24	U24	23533.8	23533.8	2.43778	N/A	830.833	0
25	U25	32096.6	32096.6	3.32477	N/A	1133.14	0
26	U26	22849.1	22849.1	2.36685	N/A	806.66	0
27	U27	27226.9	27226.9	2.82034	N/A	961.216	0
28	U28	32882.1	32882.1	3.40614	N/A	1160.86	0
29	U29	26701.8	26701.8	2.76594	N/A	942.675	0
30	U30	28665.5	28665.5	2.96936	N/A	1012	0
31	U31	21452.8	21452.8	2.22221	N/A	757.365	0
32	U32	21976.5	21976.5	2.27647	N/A	775.856	0
33	U33	2710.57	2710.57	0.280778	N/A	649.188	0
34	U34	1739.61	1739.61	0.1802	N/A	717.127	0
35	U35	1195.04	1195.04	0.12379	N/A	677.379	0
36	U36	2997.8	2997.8	0.310531	N/A	703.126	0

## Sheet: Figure 2B
NeuN		brain	heart	liver	lung	kidney	stomach	duodenum	ileum
1	U1	55655.7	21929.3	26474.4	34014.3	34312.1	32911.5	22549.4	19580.6
9	U9	56890.1	21135.4	26558.5	31507	31895.8	30590.7	23561.7	24975.2
17	U17	61394.5	23551.6	25718.8	32898.3	33307.9	26201.1	21736.3	23533.8
											P value vs Br
		brain	heart	liver	lung	kidney	stomach	duodenum	ileum		brain	heart	liver	lung	kidney	stomach	duodenum	ileum
		55655.7	21929.3	26474.4	34014.3	34312.1	32911.5	22549.4	19580.6		1	4.52492e-05	5.61962e-05	0.000183225	0.000190346	0.000435487	4.15531e-05	0.000119593
		56890.1	21135.4	26558.5	31507	31895.8	30590.7	23561.7	24975.2
		61394.5	23551.6	25718.8	32898.3	33307.9	26201.1	21736.3	23533.8
		brain	heart	liver	lung	kidney	stomach	duodenum	ileum
	Mean	57980.1	22205.4	26250.6	32806.6	33171.9	29901.1	22615.8	22696.6
	SD	3020.7	1231.54	462.47	1256.19	1213.86	3407.94	914.524	2793.05
Actin
25	U25	32096.6	22849.1	27226.9	32882.1	26701.8	28665.5	21452.8	21976.5		2997.8
