# Supplementary material for: A pilot study on searching for peri-nuclear NeuN-positive cells
Source: PeerJ. 2020 Jan 7;8:e8254. doi: 10.7717/peerj.8254 (PMC6953339; doi:10.7717/peerj.8254)
Supplement: Figure S2 — Original photos of Western blotting for NeuN (Raw data for Figure 2A. pdf). Semi-quantitative analysis of original Figure 2A (Raw data for Figure 2B.xls). Original photos of Western blotting for beta-actin (Raw data for Figure 2C.pdf). β-actin and Gapdh expressed in different organs at mRNA level (Raw data for Figure 2D.xls). Lambs expressed in different organs at mRNA level (Raw data for Figure 2E.xls) [file peerj-08-8254-s002.zip › Raw data for Figure 2E.xls]

## Sheet: Sheet1
ID	Gene	Product	stomach1	stomach2	stomach3	kidney1	kidney2	kidney3	brain1	brain2	brain3	duodenum1	duodenum2	duodenum3	lung1	lung2	lung3	liver1	liver2	liver3	heart1	heart2	heart3	ileum1	ileum2	ileum3
ENSRNOG00000005678	Lamb1	laminin%2C beta 1 [Source:RGD Symbol;Acc:1306311]	19.86	24.09	35.15	23.05	27.66	29.2	10.76	5.7	2.51	15.41	13.55	16.42	39.14	44.45	51.64	2.74	2.26	2.73	78.63	49.15	39.55	22.41	22.21	24.56
ENSRNOG00000047768	Lamb2	laminin%2C beta 2 [Source:RGD Symbol;Acc:2988]	25.61	25.87	45.47	31.04	30.32	29.02	14.04	7.9	10.09	4.76	5.41	7.38	118.09	123.34	145.63	2.92	2.95	3.15	180.63	105.55	118.78	10.05	10.82	15.9
ENSRNOG00000006025	Lamb3	laminin%2C beta 3 [Source:RGD Symbol;Acc:1562668]	6.54	11.65	26.62	0.61	0.64	0.55	0.46	0.55	0.5	10.98	15.18	10.67	38.73	39.55	42.63	0.33	0.31	0.5	3.08	1.53	1.47	16.2	16.58	14.41
	mean
	Gene	stomach	kidney	brain	duodenum	lung	liver	heart	ileum
	Lamb1	26.3667	26.6367	6.32333	15.1267	45.0767	2.57667	55.7767	23.06
	Lamb2	32.3167	30.1267	10.6767	5.85	129.02	3.00667	134.987	12.2567
	Lamb3	14.9367	0.6	0.503333	12.2767	40.3033	0.38	2.02667	15.73
	SD	stomach	kidney	brain	duodenum	lung	liver	heart	ileum
	Lamb1	7.89515	3.20016	4.16017	1.45583	6.27352	0.274287	20.3653	1.30288
	Lamb2	11.3919	1.02378	3.11176	1.36429	14.6222	0.125033	40.078	3.17862
	Lamb3	10.4357	0.0458258	0.0450925	2.51913	2.05624	0.104403	0.912707	1.15884
	mean
	Gene	brain	heart	liver	lung	kidney	stomach	duodenum	ileum		P value vs Brain
	Lamb1	6.32333	55.7767	2.57667	45.0767	26.6367	26.3667	15.1267	23.06		brain	heart	liver	lung	kidney	stomach	duodenum	ileum
	Lamb2	10.6767	134.987	3.00667	129.02	30.1267	32.3167	5.85	12.2567		1	0.0146022	0.194574	0.000874429	0.00257711	0.0176887	0.02583	0.00265553
	Lamb3	0.503333	2.02667	0.38	40.3033	0.6	14.9367	12.2767	15.73		1	0.00586127	0.0129935	0.000163913	0.000504234	0.0337307	0.0696539	0.571686
											1	0.044683	0.133529	4.72627e-06	0.0597786	0.0747173	0.0012666	2.21469e-05
	SD	brain	heart	liver	lung	kidney	stomach	duodenum	ileum
	Lamb1	4.16017	20.3653	0.274287	6.27352	3.20016	7.89515	1.45583	1.30288
	Lamb2	3.11176	40.078	0.125033	14.6222	1.02378	11.3919	1.36429	3.17862
	Lamb3	0.0450925	0.912707	0.104403	2.05624	0.0458258	10.4357	2.51913	1.15884
