# Supplementary material for: A pilot study on searching for peri-nuclear NeuN-positive cells
Source: PeerJ. 2020 Jan 7;8:e8254. doi: 10.7717/peerj.8254 (PMC6953339; doi:10.7717/peerj.8254)
Supplement: Figure S2 — Original photos of Western blotting for NeuN (Raw data for Figure 2A. pdf). Semi-quantitative analysis of original Figure 2A (Raw data for Figure 2B.xls). Original photos of Western blotting for beta-actin (Raw data for Figure 2C.pdf). β-actin and Gapdh expressed in different organs at mRNA level (Raw data for Figure 2D.xls). Lambs expressed in different organs at mRNA level (Raw data for Figure 2E.xls) [file peerj-08-8254-s002.zip › Raw data Figure 2D.xls]

## Sheet: Sheet1
ID	Gene	Product	stomach1	stomach2	stomach3	kidney1	kidney2	kidney3	brain1	brain2	brain3	duodenum1	duodenum2	duodenum3	lung1	lung2	lung3	liver1	liver2	liver3	heart1	heart2	heart3	ileum1	ileum2	ileum3
ENSRNOG00000034254	Actb	actin%2C beta [Source:RGD Symbol;Acc:628837]	1041.09	1120.45	2967.64	739.81	722.75	788	1477.05	1589.95	1174.45	2617.41	2971.34	2656.79	3324.72	3464.17	3741.77	333.25	385.52	364.58	820.51	599.56	606.52	4690.01	4656.86	4882.7
ENSRNOG00000018630	Gapdh	glyceraldehyde-3-phosphate dehydrogenase [Source:RGD Symbol;Acc:2661]	327.88	333.37	570.41	870.94	851.04	894.54	1655.69	1594.24	1435.07	1363.61	1392.19	1361.65	266.08	303.77	304.35	405.89	424.81	370.07	1960.06	1900.89	2372.62	717.4	574.64	631.63
	mean	stomach	kidney	brain	duodenum	lung	liver	heart	ileum
	Actb	1709.73	750.187	1413.82	2748.51	3510.22	361.117	675.53	4743.19
	Gapdh	410.553	872.173	1561.67	1372.48	291.4	400.257	2077.86	641.223
	SD	stomach	kidney	brain	duodenum	lung	liver	heart	ileum
	Actb	1090.11	33.84	214.846	193.975	212.304	26.3065	125.605	121.951
	Gapdh	138.467	21.7762	113.86	17.0946	21.9297	27.8014	256.981	71.8619
											P value vs Brain
											brain	heart	liver	lung	kidney	stomach	duodenum	ileum
											1	0.00679947	0.0010874	0.000274493	0.00614965	0.668558	0.0013324	1.99647e-05
											1	0.033507	6.76058e-05	4.54412e-05	0.000500812	0.000371879	0.0465846	0.000291243
	mean	brain	heart	liver	lung	kidney	stomach	duodenum	ileum
	Actb	1413.82	675.53	361.117	3510.22	750.187	1709.73	2748.51	4743.19
	Gapdh	1561.67	2077.86	400.257	291.4	872.173	410.553	1372.48	641.223
	SD	brain	heart	liver	lung	kidney	stomach	duodenum	ileum
	Actb	214.846	125.605	26.3065	212.304	33.84	1090.11	193.975	121.951
	Gapdh	113.86	256.981	27.8014	21.9297	21.7762	138.467	17.0946	71.8619
