# Supplementary material for: A pilot study on searching for peri-nuclear NeuN-positive cells
Source: PeerJ. 2020 Jan 7;8:e8254. doi: 10.7717/peerj.8254 (PMC6953339; doi:10.7717/peerj.8254)
Supplement: Figure S3 — 32 photos comprising Figure 3. [file peerj-08-8254-s003.zip]

Archive with 32 entries (32 files):
- Fig 3d.jpg
- Fig 3b.png
- Fig 3a.png
- Fig 3c.png
- Fig 3h.jpg
- Fig 3f.png
- Fig 3e.png
- Fig 3g.png
- Fig 3l.jpg
- Fig 3j.png
- Fig 3i.png
- Fig 3k.png
- Fig 3p.jpg
- Fig 3n.png
- Fig 3m.png
- Fig 3o.png
- Fig 3t.jpg
- Fig 3r.png
- Fig 3q.png
- Fig 3s.png
- Fig 3x.jpg
- Fig 3v.png
- Fig 3u.png
- Fig 3w.png
- Fig 3bb.jpg
- Fig 3z.png
- Fig 3y.png
- Fig 3aa.png
- Fig 3ff.jpg
- Fig 3dd.png
- Fig 3cc.png
- Fig 3ee.png
