# Supplementary material for: A pilot study on searching for peri-nuclear NeuN-positive cells
Source: PeerJ. 2020 Jan 7;8:e8254. doi: 10.7717/peerj.8254 (PMC6953339; doi:10.7717/peerj.8254)
Supplement: Figure S4 — 15 photos comprising Figure 4. [file peerj-08-8254-s004.zip]

Archive with 15 entries (15 files):
- FIg 4O.tif
- Fig 4A.tif
- Fig 4B.tif
- Fig 4C.tif
- Fig 4D.tif
- Fig 4E.tif
- Fig 4F.tif
- Fig 4G.tif
- Fig 4H.tif
- Fig 4I.tif
- Fig 4J.tif
- Fig 4K.tif
- Fig 4L.tif
- Fig 4M.tif
- Fig 4N.tif
