# Supplementary material for: A pilot study on searching for peri-nuclear NeuN-positive cells
Source: PeerJ. 2020 Jan 7;8:e8254. doi: 10.7717/peerj.8254 (PMC6953339; doi:10.7717/peerj.8254)
Supplement: Figure S5 — 8 photos comprising Figure 5. [file peerj-08-8254-s005.zip]

Archive with 8 entries (8 files):
- Figure 5B.tif
- Figure 5C.tif
- Figure 5D.tif
- Figure 5E.tif
- Figure 5F.tif
- G.tif
- H.tif
- Figure 5A.tif
