# Supplementary material for: A pilot study on searching for peri-nuclear NeuN-positive cells
Source: PeerJ. 2020 Jan 7;8:e8254. doi: 10.7717/peerj.8254 (PMC6953339; doi:10.7717/peerj.8254)
Supplement: Figure S7 — 21 photos comprising Figure 7. [file peerj-08-8254-s007.zip]

Archive with 21 entries (21 files):
- Fig 7p.jpg
- Fig 7b.jpg
- Fig 7a.jpg
- Fig 7c.jpg
- Fig 7e.jpg
- Fig 7d.jpg
- Fig 7f.jpg
- Fig 7h.jpg
- Fig 7g.jpg
- Fig 7i.jpg
- Fig 7k.jpg
- Fig 7j.jpg
- Fig 7l.jpg
- Fig 7n.jpg
- Fig 7m.jpg
- Fig 7o.jpg
- Fig 7q.jpg
- Fig 7r.jpg
- Fig 7t.jpg
- Fig 7s.jpg
- Fig 7u.jpg
