# Supplementary material for: A pilot study on searching for peri-nuclear NeuN-positive cells
Source: PeerJ. 2020 Jan 7;8:e8254. doi: 10.7717/peerj.8254 (PMC6953339; doi:10.7717/peerj.8254)
Supplement: Supplemental Information 8 — The genes’ original FPKM in eight organs, means of every gene in organs, SD of every gene in organs, P-values vs brain from analysis results and the documentation of the full steps of analysis. [file peerj-08-8254-s008.zip]

Archive with 2 entries (2 files):
- Table 2 analysis.doc
- Table 2.xls
