# Supplementary material for: A pilot study on searching for peri-nuclear NeuN-positive cells
Source: PeerJ. 2020 Jan 7;8:e8254. doi: 10.7717/peerj.8254 (PMC6953339; doi:10.7717/peerj.8254)
Supplement: Supplemental Information 8 — The genes’ original FPKM in eight organs, means of every gene in organs, SD of every gene in organs, P-values vs brain from analysis results and the documentation of the full steps of analysis. [file peerj-08-8254-s008.zip › Table 2.xls]

## Sheet: FPKM
ID	Gene	Product	brain3	brain2	brain1	heart2	heart3	heart1	liver1	liver2	liver3	lung1	lung2	lung3	kidney3	kidney2	kidney1	stomach3	stomach2	stomach1	duodenum1	duodenum3	duodenum2	ileum1	ileum2	ileum3
ENSRNOG00000013141	Eno2	enolase 2%2C gamma%2C neuronal [Source:RGD Symbol;Acc:2554]	299.7	316.92	427.56	3.64	1.25	1.74	0.1	0.13	0.22	2.29	2.44	2.65	1.29	1.58	1.93	3.69	3.41	4.54	1.46	1.29	2.83	2.53	2.8	4.04
ENSRNOG00000003386	Rbfox3	RNA binding protein%2C fox-1 homolog (C. elegans) 3 [Source:RGD Symbol;Acc:1560070]	111.34	57.68	223.29	0.53	0.29	0.27	0	0	0.07	0.1	0.13	0.24	0.18	0.23	0.12	0.76	0.32	2.34	0.17	0.13	0	0.15	0.21	0.31
ENSRNOG00000011841	Map2	microtubule-associated protein 2 [Source:RGD Symbol;Acc:3044]	160.28	131.75	98.08	0.68	0.28	0.07	0.16	0.39	0.28	7.26	7.54	6.69	2.41	1.6	2.52	0.47	1.45	1.34	0.56	0.34	0.77	0.31	0.34	0.38
ENSRNOG00000017209	Tubb3	tubulin%2C beta 3 class III [Source:RGD Symbol;Acc:628595]	408.79	455.41	180.7	4.21	1.16	1.28	0.18	0.28	0.35	0.4	0.66	0.67	0.22	0.18	0.74	3.93	2.63	5.07	2.25	2.64	3.95	5.13	5.2	6.32
ENSRNOG00000047712	Dcx	doublecortin [Source:RGD Symbol;Acc:620670]	3.25	8.44	1.14	0.2	0.01	0.01	0.01	0.03	0.03	0.02	0.06	0.03	0.03	0	0.07	0.06	0.06	0.12	0.03	0.02	0.03	0.06	0.07	0.05
ENSRNOG00000025012	Chat	choline O-acetyltransferase [Source:RGD Symbol;Acc:1304627]	0.77	4.2	0.23	0.2	0	0	0	0	0	0.07	0.02	0.09	0	0	0	0.03	0.03	0.13	0.32	0.15	0.41	0.35	0.55	0.47
ENSRNOG00000020410	Th	tyrosine hydroxylase [Source:RGD Symbol;Acc:3853]	1.56	3.02	2.29	0.04	0	0.04	0	0	0	0	0.04	0.05	0.07	0	0	0.06	0	0.06	0	0	0.13	0.05	0	0.14
ENSRNOG00000031890	Ncam1	neural cell adhesion molecule 1 [Source:RGD Symbol;Acc:67378]	67.63	46.57	54.07	15.23	1.63	2.52	0.2	0.18	0.14	1.2	1.35	1.85	2.08	2.31	1.93	3.53	4.09	5.26	0.97	1.23	1.56	2.21	2.39	2.09
ENSRNOG00000002126	Ncam2	neural cell adhesion molecule 2 [Source:RGD Symbol;Acc:1303131]	10.11	7.93	4.89	0.17	0.03	0	0.02	0	0.06	0	0	0.03	0	0	0	0.35	0.46	0.24	0.22	0.14	0.27	0.24	0.21	0.38
ENSRNOG00000005609	Neurod1	neuronal differentiation 1 [Source:RGD Symbol;Acc:3165]	5.92	2	224.55	0	0.04	0.04	0	0	0.13	0	0.04	0	0.07	0	0	0.53	0.46	1.49	0.51	0.62	0.87	0.51	0.95	0.97
ENSRNOG00000005133	Mapt	microtubule-associated protein tau [Source:RGD Symbol;Acc:69329]	175.22	117.49	162.62	25.01	18.98	22.1	0.47	0.94	1.86	44.86	39.9	45.2	47.98	49.35	54.58	0.52	1.14	1.87	1.53	2.05	2.69	2.45	2.57	3.24
ENSRNOG00000007456	Calb1	calbindin 1 [Source:RGD Symbol;Acc:69340]	71.98	87.54	454.05	0.12	0	0	0	0	0	0.08	0.18	0.1	301.73	204.33	280.33	3.31	1.46	0.34	0.36	0.28	0.7	0.74	0.9	0.77
ENSRNOG00000016977	Calb2	calbindin 2 [Source:RGD Symbol;Acc:620981]	30.61	54.56	376.13	0.05	0	0.1	0	0	0	0.05	0.11	0	0	0	0	0.76	0.64	0.27	2.87	2.92	5.16	9.34	9.49	9.22
ENSRNOG00000008716	Nefh	neurofilament%2C heavy polypeptide [Source:RGD Symbol;Acc:3159]	59.81	26.72	80.02	0.16	0.02	0	0.02	0	0.02	0.02	0.07	0.1	0.22	0.08	0.36	0.22	0.2	0.52	0.5	0.2	0.17	0.35	0.36	0.26
ENSRNOG00000013658	Nefl	neurofilament%2C light polypeptide [Source:RGD Symbol;Acc:621458]	249.95	183.89	133.75	1.67	0.06	0.06	0	0	0.03	0	0.15	0.14	0.04	0.22	0.05	1.17	1.41	2.17	1.61	1.36	2.29	3.24	3.46	3.67
ENSRNOG00000013916	Nefm	neurofilament%2C medium polypeptide [Source:RGD Symbol;Acc:3160]	119.95	55.07	102.35	0.79	0	0.02	0.05	0.03	0.06	0.04	0.02	0	2	3.69	2.04	0.48	0.48	0.42	0.79	0.32	0.74	1.25	1.23	1.39
ENSRNOG00000002919	Gfap	glial fibrillary acidic protein [Source:RGD Symbol;Acc:2679]	214.49	176.18	255.41	0.72	0.1	0.22	0.72	0.77	0.51	0.25	0.44	0.21	0.05	0	0.06	0.31	0.44	0.84	1.78	0.77	0.82	1.37	1.02	1.83
ENSRNOG00000001295	S100b	S100 calcium binding protein B [Source:RGD Symbol;Acc:3615]	1119.12	1186.22	1461.2	13.02	0.89	1.82	2.39	0.34	0.7	3.81	8.45	4.48	10.04	13.98	15.32	25.57	6.93	17.35	3.67	1.83	3.56	5.82	4.98	38.31
ENSRNOG00000018087	Vim	vimentin [Source:RGD Symbol;Acc:621646]	90.47	72.09	77.22	379.05	250.18	204.86	37.2	23.93	23.93	774.06	728.14	707.27	62.54	66.09	71.48	122.26	107.9	217.37	59.35	53.9	72.97	203.44	157.42	335.37
ENSRNOG00000017496	Cnp	2'%2C3'-cyclic nucleotide 3' phosphodiesterase [Source:RGD Symbol;Acc:2368]	437.1	411.74	339.65	23.24	10.29	12.38	5.47	4.95	5.24	34.57	59.86	36.68	4.57	5.02	4.23	9.41	9.17	10.92	8.56	7.26	17.31	15.18	18.83	15.08
Mean
ID	Gene	Product	brain			heart			liver			lung			kidney			stomach			duodenum			ileum
ENSRNOG00000013141	Eno2	enolase 2%2C gamma%2C neuronal [Source:RGD Symbol;Acc:2554]	348.06			2.21			0.15			2.46			1.6			3.88			1.86			3.12333
ENSRNOG00000003386	Rbfox3	RNA binding protein%2C fox-1 homolog (C. elegans) 3 [Source:RGD Symbol;Acc:1560070]	130.77			0.363333			0.0233333			0.156667			0.176667			1.14			0.1			0.223333
ENSRNOG00000011841	Map2	microtubule-associated protein 2 [Source:RGD Symbol;Acc:3044]	130.037			0.343333			0.276667			7.16333			2.17667			1.08667			0.556667			0.343333
ENSRNOG00000017209	Tubb3	tubulin%2C beta 3 class III [Source:RGD Symbol;Acc:628595]	348.3			2.21667			0.27			0.576667			0.38			3.87667			2.94667			5.55
ENSRNOG00000047712	Dcx	doublecortin [Source:RGD Symbol;Acc:620670]	4.27667			0.0733333			0.0233333			0.0366667			0.0333333			0.08			0.0266667			0.06
ENSRNOG00000025012	Chat	choline O-acetyltransferase [Source:RGD Symbol;Acc:1304627]	1.73333			0.0666667			0			0.06			0			0.0633333			0.293333			0.456667
ENSRNOG00000020410	Th	tyrosine hydroxylase [Source:RGD Symbol;Acc:3853]	2.29			0.0266667			0			0.03			0.0233333			0.04			0.0433333			0.0633333
ENSRNOG00000031890	Ncam1	neural cell adhesion molecule 1 [Source:RGD Symbol;Acc:67378]	56.09			6.46			0.173333			1.46667			2.10667			4.29333			1.25333			2.23
ENSRNOG00000002126	Ncam2	neural cell adhesion molecule 2 [Source:RGD Symbol;Acc:1303131]	7.64333			0.0666667			0.0266667			0.01			0			0.35			0.21			0.276667
ENSRNOG00000005609	Neurod1	neuronal differentiation 1 [Source:RGD Symbol;Acc:3165]	77.49			0.0266667			0.0433333			0.0133333			0.0233333			0.826667			0.666667			0.81
ENSRNOG00000005133	Mapt	microtubule-associated protein tau [Source:RGD Symbol;Acc:69329]	151.777			22.03			1.09			43.32			50.6367			1.17667			2.09			2.75333
ENSRNOG00000007456	Calb1	calbindin 1 [Source:RGD Symbol;Acc:69340]	204.523			0.04			0			0.12			262.13			1.70333			0.446667			0.803333
ENSRNOG00000016977	Calb2	calbindin 2 [Source:RGD Symbol;Acc:620981]	153.767			0.05			0			0.0533333			0			0.556667			3.65			9.35
ENSRNOG00000008716	Nefh	neurofilament%2C heavy polypeptide [Source:RGD Symbol;Acc:3159]	55.5167			0.06			0.0133333			0.0633333			0.22			0.313333			0.29			0.323333
ENSRNOG00000013658	Nefl	neurofilament%2C light polypeptide [Source:RGD Symbol;Acc:621458]	189.197			0.596667			0.01			0.0966667			0.103333			1.58333			1.75333			3.45667
ENSRNOG00000013916	Nefm	neurofilament%2C medium polypeptide [Source:RGD Symbol;Acc:3160]	92.4567			0.27			0.0466667			0.02			2.57667			0.46			0.616667			1.29
ENSRNOG00000002919	Gfap	glial fibrillary acidic protein [Source:RGD Symbol;Acc:2679]	215.36			0.346667			0.666667			0.3			0.0366667			0.53			1.12333			1.40667
ENSRNOG00000001295	S100b	S100 calcium binding protein B [Source:RGD Symbol;Acc:3615]	1255.51			5.24333			1.14333			5.58			13.1133			16.6167			3.02			16.37
ENSRNOG00000018087	Vim	vimentin [Source:RGD Symbol;Acc:621646]	79.9267			278.03			28.3533			736.49			66.7033			149.177			62.0733			232.077
ENSRNOG00000017496	Cnp	2'%2C3'-cyclic nucleotide 3' phosphodiesterase [Source:RGD Symbol;Acc:2368]	396.163			15.3033			5.22			43.7033			4.60667			9.83333			11.0433			16.3633
SD
ID	Gene	Product	brain			heart			liver			lung			kidney			stomach			duodenum			ileum
ENSRNOG00000013141	Eno2	enolase 2%2C gamma%2C neuronal [Source:RGD Symbol;Acc:2554]	69.3853			1.26242			0.06245			0.180831			0.320468			0.588473			0.844334			0.805254
ENSRNOG00000003386	Rbfox3	RNA binding protein%2C fox-1 homolog (C. elegans) 3 [Source:RGD Symbol;Acc:1560070]	84.4974			0.144684			0.0404145			0.0737111			0.0550757			1.06226			0.0888819			0.080829
ENSRNOG00000011841	Map2	microtubule-associated protein 2 [Source:RGD Symbol;Acc:3044]	31.1354			0.309892			0.115036			0.433167			0.502427			0.536874			0.215019			0.0351188
ENSRNOG00000017209	Tubb3	tubulin%2C beta 3 class III [Source:RGD Symbol;Acc:628595]	147.006			1.72732			0.08544			0.15308			0.31241			1.22087			0.890524			0.667757
ENSRNOG00000047712	Dcx	doublecortin [Source:RGD Symbol;Acc:620670]	3.75673			0.109697			0.011547			0.0208167			0.0351188			0.034641			0.0057735			0.01
ENSRNOG00000025012	Chat	choline O-acetyltransferase [Source:RGD Symbol;Acc:1304627]	2.15319			0.11547			0			0.0360555			0			0.057735			0.132035			0.100664
ENSRNOG00000020410	Th	tyrosine hydroxylase [Source:RGD Symbol;Acc:3853]	0.73			0.023094			0			0.0264575			0.0404145			0.034641			0.0750555			0.070946
ENSRNOG00000031890	Ncam1	neural cell adhesion molecule 1 [Source:RGD Symbol;Acc:67378]	10.6743			7.60807			0.0305505			0.340343			0.191398			0.882742			0.295691			0.150997
ENSRNOG00000002126	Ncam2	neural cell adhesion molecule 2 [Source:RGD Symbol;Acc:1303131]	2.62178			0.0907377			0.0305505			0.0173205			0			0.11			0.0655744			0.0907377
ENSRNOG00000005609	Neurod1	neuronal differentiation 1 [Source:RGD Symbol;Acc:3165]	127.373			0.023094			0.0750555			0.023094			0.0404145			0.575529			0.184481			0.26
ENSRNOG00000005133	Mapt	microtubule-associated protein tau [Source:RGD Symbol;Acc:69329]	30.3541			3.01561			0.707036			2.96668			3.48305			0.675747			0.581034			0.425715
ENSRNOG00000007456	Calb1	calbindin 1 [Source:RGD Symbol;Acc:69340]	216.236			0.069282			0			0.052915			51.1871			1.49988			0.22301			0.085049
ENSRNOG00000016977	Calb2	calbindin 2 [Source:RGD Symbol;Acc:620981]	192.944			0.05			0			0.0550757			0			0.255408			1.30794			0.135277
ENSRNOG00000008716	Nefh	neurofilament%2C heavy polypeptide [Source:RGD Symbol;Acc:3159]	26.9081			0.087178			0.011547			0.0404145			0.14			0.179258			0.182483			0.0550757
ENSRNOG00000013658	Nefl	neurofilament%2C light polypeptide [Source:RGD Symbol;Acc:621458]	58.2815			0.929534			0.0173205			0.083865			0.10116			0.522047			0.481283			0.215019
ENSRNOG00000013916	Nefm	neurofilament%2C medium polypeptide [Source:RGD Symbol;Acc:3160]	33.5524			0.450444			0.0152753			0.02			0.964382			0.034641			0.258134			0.087178
ENSRNOG00000002919	Gfap	glial fibrillary acidic protein [Source:RGD Symbol;Acc:2679]	39.6222			0.328836			0.137961			0.122882			0.0321455			0.276225			0.569239			0.406243
ENSRNOG00000001295	S100b	S100 calcium binding protein B [Source:RGD Symbol;Acc:3615]	181.262			6.75082			1.09455			2.50797			2.74462			9.34161			1.03204			19.0052
ENSRNOG00000018087	Vim	vimentin [Source:RGD Symbol;Acc:621646]	9.48423			90.3729			7.66144			34.169			4.50145			59.492			9.82235			92.3666
ENSRNOG00000017496	Cnp	2'%2C3'-cyclic nucleotide 3' phosphodiesterase [Source:RGD Symbol;Acc:2368]	50.5579			6.95234			0.260576			14.0318			0.396274			0.948701			5.46588			2.13678
Mann Whitney U Test			vs Brain
ID	Gene	Product	brain			heart			liver			lung			kidney			stomach			duodenum			ileum
ENSRNOG00000013141	Eno2	enolase 2%2C gamma%2C neuronal [Source:RGD Symbol;Acc:2554]	1			0.0495346			0.0495346			0.0495346			0.0495346			0.0495346			0.0495346			0.0495346
ENSRNOG00000003386	Rbfox3	RNA binding protein%2C fox-1 homolog (C. elegans) 3 [Source:RGD Symbol;Acc:1560070]	1			0.0495346			0.0463016			0.0495346			0.0495346			0.0495346			0.0495346			0.0495346
ENSRNOG00000011841	Map2	microtubule-associated protein 2 [Source:RGD Symbol;Acc:3044]	1			0.0495346			0.0495346			0.0495346			0.0495346			0.0495346			0.0495346			0.0495346
ENSRNOG00000017209	Tubb3	tubulin%2C beta 3 class III [Source:RGD Symbol;Acc:628595]	1			0.0495346			0.0495346			0.0495346			0.0495346			0.0495346			0.0495346			0.0495346
ENSRNOG00000047712	Dcx	doublecortin [Source:RGD Symbol;Acc:620670]	1			0.0463016			0.0463016			0.0495346			0.0495346			0.0463016			0.0463016			0.0495346
ENSRNOG00000025012	Chat	choline O-acetyltransferase [Source:RGD Symbol;Acc:1304627]	1			0.0463016			0.036904			0.0495346			0.036904			0.0463016			0.275234			0.512691
ENSRNOG00000020410	Th	tyrosine hydroxylase [Source:RGD Symbol;Acc:3853]	1			0.0463016			0.036904			0.0495346			0.0463016			0.0463016			0.0463016			0.0495346
ENSRNOG00000031890	Ncam1	neural cell adhesion molecule 1 [Source:RGD Symbol;Acc:67378]	1			0.0495346			0.0495346			0.0495346			0.0495346			0.0495346			0.0495346			0.0495346
ENSRNOG00000002126	Ncam2	neural cell adhesion molecule 2 [Source:RGD Symbol;Acc:1303131]	1			0.0495346			0.0495346			0.0463016			0.036904			0.0495346			0.0495346			0.0495346
ENSRNOG00000005609	Neurod1	neuronal differentiation 1 [Source:RGD Symbol;Acc:3165]	1			0.0463016			0.0463016			0.0463016			0.0463016			0.0495346			0.0495346			0.0495346
ENSRNOG00000005133	Mapt	microtubule-associated protein tau [Source:RGD Symbol;Acc:69329]	1			0.0495346			0.0495346			0.0495346			0.0495346			0.0495346			0.0495346			0.0495346
ENSRNOG00000007456	Calb1	calbindin 1 [Source:RGD Symbol;Acc:69340]	1			0.0463016			0.036904			0.0495346			0.512691			0.0495346			0.0495346			0.0495346
ENSRNOG00000016977	Calb2	calbindin 2 [Source:RGD Symbol;Acc:620981]	1			0.0495346			0.036904			0.0495346			0.036904			0.0495346			0.0495346			0.0495346
ENSRNOG00000008716	Nefh	neurofilament%2C heavy polypeptide [Source:RGD Symbol;Acc:3159]	1			0.0495346			0.0463016			0.0495346			0.0495346			0.0495346			0.0495346			0.0495346
ENSRNOG00000013658	Nefl	neurofilament%2C light polypeptide [Source:RGD Symbol;Acc:621458]	1			0.0463016			0.0463016			0.0495346			0.0495346			0.0495346			0.0495346			0.0495346
ENSRNOG00000013916	Nefm	neurofilament%2C medium polypeptide [Source:RGD Symbol;Acc:3160]	1			0.0495346			0.0495346			0.0495346			0.0495346			0.0463016			0.0495346			0.0495346
ENSRNOG00000002919	Gfap	glial fibrillary acidic protein [Source:RGD Symbol;Acc:2679]	1			0.0495346			0.0495346			0.0495346			0.0495346			0.0495346			0.0495346			0.0495346
ENSRNOG00000001295	S100b	S100 calcium binding protein B [Source:RGD Symbol;Acc:3615]	1			0.0495346			0.0495346			0.0495346			0.0495346			0.0495346			0.0495346			0.0495346
ENSRNOG00000018087	Vim	vimentin [Source:RGD Symbol;Acc:621646]	1			0.0495346			0.0463016			0.0495346			0.0495346			0.0495346			0.12663			0.0495346
ENSRNOG00000017496	Cnp	2'%2C3'-cyclic nucleotide 3' phosphodiesterase [Source:RGD Symbol;Acc:2368]	1			0.0495346			0.0495346			0.0495346			0.0495346			0.0495346			0.0495346			0.0495346
